# Supplementary material for: Characterization of Skin Interfollicular Stem Cells and Early Transit Amplifying Cells during the Transition from Infants to Young Children
Source: Int J Mol Sci. 2024 May 22;25(11):5635. doi: 10.3390/ijms25115635 (PMC11171949; doi:10.3390/ijms25115635)
Supplement: Supplementary file 1 [file ijms-25-05635-s001.zip]

Archive with 1 entries (1 files):
- ijms-2957231-supplementary.pdf
